# Supplementary material for: Disclisioproctaedmondsii (Butler, 1882) comb. nov. (Lepidoptera, Geometridae, Larentiinae)
Source: Biodivers Data J. 2023 Jan 11;11:e98935. doi: 10.3897/BDJ.11.e98935 (PMC9850251; doi:10.3897/BDJ.11.e98935)
Supplement: XML Treatment for Disclisioprocta edmondsii [file BDJ.11.e98935-treatment1.xml]

<!DOCTYPE tp:taxon-treatment
  PUBLIC "-//TaxonX//DTD Taxonomic Treatment Publishing DTD v0 20100105//EN" "tax-treatment-NSO.dtd">
<tp:taxon-treatment xmlns:tp="http://www.plazi.org/taxpub"><tp:treatment-meta><mixed-citation publication-type="journal"><person-group><name><surname>Vargas</surname><given-names>Héctor A.</given-names></name></person-group><article-title><italic><tp:taxon-name><tp:taxon-name-part taxon-name-part-type="genus" reg="Disclisioprocta">Disclisioprocta</tp:taxon-name-part><tp:taxon-name-part taxon-name-part-type="species" reg="edmondsii">edmondsii</tp:taxon-name-part></tp:taxon-name></italic> (Butler, 1882) comb. nov. (<tp:taxon-name><tp:taxon-name-part taxon-name-part-type="order">Lepidoptera</tp:taxon-name-part></tp:taxon-name>, <tp:taxon-name><tp:taxon-name-part taxon-name-part-type="family">Geometridae</tp:taxon-name-part></tp:taxon-name>, <tp:taxon-name><tp:taxon-name-part taxon-name-part-type="subfamily">Larentiinae</tp:taxon-name-part></tp:taxon-name>)</article-title><source>Biodivers Data J</source><day>11</day><month>01</month><year>2023</year><volume>11</volume><pub-id pub-id-type="doi">10.3897/BDJ.11.e98935</pub-id></mixed-citation></tp:treatment-meta><tp:nomenclature><tp:taxon-name>
            <object-id xmlns:xlink="http://www.w3.org/1999/xlink" content-type="arpha" xlink:type="simple">7F01F488-1D65-5433-9EE2-75152F1D8F2C</object-id>
            <tp:taxon-name-part taxon-name-part-type="genus">Disclisioprocta</tp:taxon-name-part>
            <tp:taxon-name-part taxon-name-part-type="species">edmondsii</tp:taxon-name-part>
          </tp:taxon-name><tp:taxon-authority>(Butler, 1882) comb. nov.</tp:taxon-authority><tp:nomenclature-citation-list><tp:nomenclature-citation><tp:taxon-name>
                <tp:taxon-name-part taxon-name-part-type="genus" reg="Disclisioprocta"/>
                <tp:taxon-name-part taxon-name-part-type="species" reg="edmondsii"/>
              </tp:taxon-name><comment><italic><tp:taxon-name><tp:taxon-name-part taxon-name-part-type="genus" reg="Hypochroma">Hypochroma</tp:taxon-name-part><tp:taxon-name-part taxon-name-part-type="species" reg="edmondsii">edmondsii</tp:taxon-name-part></tp:taxon-name></italic> Butler, 1882, p. 364. <xref ref-type="bibr" rid="B8311097">Angulo and Casanueva (1981)</xref>, p. 21.</comment></tp:nomenclature-citation><tp:nomenclature-citation><tp:taxon-name>
                <tp:taxon-name-part taxon-name-part-type="genus" reg="Disclisioprocta"/>
                <tp:taxon-name-part taxon-name-part-type="species" reg="edmondsii"/>
              </tp:taxon-name><comment><italic><tp:taxon-name><tp:taxon-name-part taxon-name-part-type="genus" reg="Xanthorhoe">Xanthorhoe</tp:taxon-name-part><tp:taxon-name-part taxon-name-part-type="species" reg="edmondsii">edmondsii</tp:taxon-name-part></tp:taxon-name></italic> (Butler, 1882): <xref ref-type="bibr" rid="B8311370">Parsons et al. (1999)</xref>, p. 964.</comment></tp:nomenclature-citation><tp:nomenclature-citation><tp:taxon-name>
                <tp:taxon-name-part taxon-name-part-type="genus" reg="Disclisioprocta"/>
                <tp:taxon-name-part taxon-name-part-type="species" reg="edmondsii"/>
              </tp:taxon-name><comment><italic><tp:taxon-name><tp:taxon-name-part taxon-name-part-type="genus" reg="Chrismopteryx">Chrismopteryx</tp:taxon-name-part><tp:taxon-name-part taxon-name-part-type="species" reg="undularia">undularia</tp:taxon-name-part></tp:taxon-name></italic> (Blanchard, 1852): <xref ref-type="bibr" rid="B8311474">Vargas et al. (2010)</xref>, misidentification.</comment></tp:nomenclature-citation></tp:nomenclature-citation-list></tp:nomenclature><tp:treatment-sec sec-type="materials"><title>Materials</title><list list-type="alpha-lower" list-content="occurrences"><list-item><p><bold>Type status:</bold> <named-content xmlns:xlink="http://www.w3.org/1999/xlink" content-type="dwc:typeStatus" xlink:type="simple">Other material</named-content>. <bold>Occurrence:</bold> individualCount: <named-content xmlns:xlink="http://www.w3.org/1999/xlink" content-type="dwc:individualCount" xlink:type="simple">5</named-content>; occurrenceID: <named-content xmlns:xlink="http://www.w3.org/1999/xlink" content-type="dwc:occurrenceID" xlink:type="simple">99F2E982-FCB8-5FF0-B368-3F12C8EFF0A6</named-content>; <bold>Taxon:</bold> scientificName: <named-content xmlns:xlink="http://www.w3.org/1999/xlink" content-type="dwc:scientificName" xlink:type="simple"><italic><tp:taxon-name><tp:taxon-name-part taxon-name-part-type="genus" reg="Disclisioprocta">Disclisioprocta</tp:taxon-name-part><tp:taxon-name-part taxon-name-part-type="species" reg="edmondsii">edmondsii</tp:taxon-name-part></tp:taxon-name></italic> (Butler, 1882)</named-content>; higherClassification: <named-content xmlns:xlink="http://www.w3.org/1999/xlink" content-type="dwc:higherClassification" xlink:type="simple"><tp:taxon-name><tp:taxon-name-part taxon-name-part-type="class">Insecta</tp:taxon-name-part></tp:taxon-name>;<tp:taxon-name><tp:taxon-name-part taxon-name-part-type="order">Lepidoptera</tp:taxon-name-part></tp:taxon-name>;<tp:taxon-name><tp:taxon-name-part taxon-name-part-type="family">Geometridae</tp:taxon-name-part></tp:taxon-name>;<tp:taxon-name><tp:taxon-name-part taxon-name-part-type="subfamily">Larentiinae</tp:taxon-name-part></tp:taxon-name></named-content>; <bold>Location:</bold> continent: <named-content xmlns:xlink="http://www.w3.org/1999/xlink" content-type="dwc:continent" xlink:type="simple">South America</named-content>; country: <named-content xmlns:xlink="http://www.w3.org/1999/xlink" content-type="dwc:country" xlink:type="simple">Chile</named-content>; stateProvince: <named-content xmlns:xlink="http://www.w3.org/1999/xlink" content-type="dwc:stateProvince" xlink:type="simple">Arica</named-content>; locality: <named-content xmlns:xlink="http://www.w3.org/1999/xlink" content-type="dwc:locality" xlink:type="simple">Azapa Valley</named-content>; decimalLatitude: <named-content xmlns:xlink="http://www.w3.org/1999/xlink" content-type="dwc:decimalLatitude" xlink:type="simple">-18.52</named-content>; decimalLongitude: <named-content xmlns:xlink="http://www.w3.org/1999/xlink" content-type="dwc:decimalLongitude" xlink:type="simple">-70.18</named-content>; <bold>Identification:</bold> identifiedBy: <named-content xmlns:xlink="http://www.w3.org/1999/xlink" content-type="dwc:identifiedBy" xlink:type="simple">Héctor A. Vargas</named-content>; identificationRemarks: <named-content xmlns:xlink="http://www.w3.org/1999/xlink" content-type="dwc:identificationRemarks" xlink:type="simple">Genitalia slides HAV-1281, 1284, 1286, 1583, 1584</named-content>; <bold>Event:</bold> samplingProtocol: <named-content xmlns:xlink="http://www.w3.org/1999/xlink" content-type="dwc:samplingProtocol" xlink:type="simple">Two males, three females emerged February 2006, reared fom larvae collected on <tp:taxon-name><tp:taxon-name-part taxon-name-part-type="genus" reg="Bougainvillea">Bougainvillea</tp:taxon-name-part><tp:taxon-name-part taxon-name-part-type="species" reg="glabra">glabra</tp:taxon-name-part></tp:taxon-name> January 2006</named-content>; <bold>Record Level:</bold> type: <named-content xmlns:xlink="http://www.w3.org/1999/xlink" content-type="dwc:type" xlink:type="simple">PhysicalObject</named-content>; language: <named-content xmlns:xlink="http://www.w3.org/1999/xlink" content-type="dwc:language" xlink:type="simple">en</named-content>; institutionCode: <named-content xmlns:xlink="http://www.w3.org/1999/xlink" content-type="dwc:institutionCode" xlink:type="simple">"Colección Entomológica de la Universidad de Tarapacá" (IDEA)</named-content>; basisOfRecord: <named-content xmlns:xlink="http://www.w3.org/1999/xlink" content-type="dwc:basisOfRecord" xlink:type="simple">"PreservedSpecimen"</named-content></p></list-item><list-item><p><bold>Type status:</bold> <named-content xmlns:xlink="http://www.w3.org/1999/xlink" content-type="dwc:typeStatus" xlink:type="simple">Other material</named-content>. <bold>Occurrence:</bold> individualCount: <named-content xmlns:xlink="http://www.w3.org/1999/xlink" content-type="dwc:individualCount" xlink:type="simple">3</named-content>; occurrenceID: <named-content xmlns:xlink="http://www.w3.org/1999/xlink" content-type="dwc:occurrenceID" xlink:type="simple">591A91A6-F832-5EFC-85C4-F03775D0D824</named-content>; <bold>Taxon:</bold> scientificName: <named-content xmlns:xlink="http://www.w3.org/1999/xlink" content-type="dwc:scientificName" xlink:type="simple"><italic><tp:taxon-name><tp:taxon-name-part taxon-name-part-type="genus" reg="Disclisioprocta">Disclisioprocta</tp:taxon-name-part><tp:taxon-name-part taxon-name-part-type="species" reg="edmondsii">edmondsii</tp:taxon-name-part></tp:taxon-name></italic> (Butler, 1882)</named-content>; higherClassification: <named-content xmlns:xlink="http://www.w3.org/1999/xlink" content-type="dwc:higherClassification" xlink:type="simple"><tp:taxon-name><tp:taxon-name-part taxon-name-part-type="class">Insecta</tp:taxon-name-part></tp:taxon-name>;<tp:taxon-name><tp:taxon-name-part taxon-name-part-type="order">Lepidoptera</tp:taxon-name-part></tp:taxon-name>;<tp:taxon-name><tp:taxon-name-part taxon-name-part-type="family">Geometridae</tp:taxon-name-part></tp:taxon-name>;<tp:taxon-name><tp:taxon-name-part taxon-name-part-type="subfamily">Larentiinae</tp:taxon-name-part></tp:taxon-name></named-content>; <bold>Location:</bold> continent: <named-content xmlns:xlink="http://www.w3.org/1999/xlink" content-type="dwc:continent" xlink:type="simple">South America</named-content>; country: <named-content xmlns:xlink="http://www.w3.org/1999/xlink" content-type="dwc:country" xlink:type="simple">Chile</named-content>; stateProvince: <named-content xmlns:xlink="http://www.w3.org/1999/xlink" content-type="dwc:stateProvince" xlink:type="simple">Arica</named-content>; locality: <named-content xmlns:xlink="http://www.w3.org/1999/xlink" content-type="dwc:locality" xlink:type="simple">Azapa Valley</named-content>; decimalLatitude: <named-content xmlns:xlink="http://www.w3.org/1999/xlink" content-type="dwc:decimalLatitude" xlink:type="simple">-18.52</named-content>; decimalLongitude: <named-content xmlns:xlink="http://www.w3.org/1999/xlink" content-type="dwc:decimalLongitude" xlink:type="simple">-70.18</named-content>; <bold>Identification:</bold> identifiedBy: <named-content xmlns:xlink="http://www.w3.org/1999/xlink" content-type="dwc:identifiedBy" xlink:type="simple">Héctor A. Vargas</named-content>; identificationRemarks: <named-content xmlns:xlink="http://www.w3.org/1999/xlink" content-type="dwc:identificationRemarks" xlink:type="simple">Genitalia slides HAV-1283, 1285, 1287</named-content>; <bold>Event:</bold> samplingProtocol: <named-content xmlns:xlink="http://www.w3.org/1999/xlink" content-type="dwc:samplingProtocol" xlink:type="simple">Two males, one female September 2006 at light</named-content>; <bold>Record Level:</bold> type: <named-content xmlns:xlink="http://www.w3.org/1999/xlink" content-type="dwc:type" xlink:type="simple">PhysicalObject</named-content>; language: <named-content xmlns:xlink="http://www.w3.org/1999/xlink" content-type="dwc:language" xlink:type="simple">en</named-content>; institutionCode: <named-content xmlns:xlink="http://www.w3.org/1999/xlink" content-type="dwc:institutionCode" xlink:type="simple">"Colección Entomológica de la Universidad de Tarapacá" (IDEA)</named-content>; basisOfRecord: <named-content xmlns:xlink="http://www.w3.org/1999/xlink" content-type="dwc:basisOfRecord" xlink:type="simple">"PreservedSpecimen"</named-content></p></list-item><list-item><p><bold>Type status:</bold> <named-content xmlns:xlink="http://www.w3.org/1999/xlink" content-type="dwc:typeStatus" xlink:type="simple">Other material</named-content>. <bold>Occurrence:</bold> individualCount: <named-content xmlns:xlink="http://www.w3.org/1999/xlink" content-type="dwc:individualCount" xlink:type="simple">1</named-content>; associatedSequences: <named-content xmlns:xlink="http://www.w3.org/1999/xlink" content-type="dwc:associatedSequences" xlink:type="simple">BOLD Process ID GEONC001-22</named-content>; occurrenceID: <named-content xmlns:xlink="http://www.w3.org/1999/xlink" content-type="dwc:occurrenceID" xlink:type="simple">6C800146-205F-5AA7-85A5-4470D74FCA88</named-content>; <bold>Taxon:</bold> scientificName: <named-content xmlns:xlink="http://www.w3.org/1999/xlink" content-type="dwc:scientificName" xlink:type="simple"><italic><tp:taxon-name><tp:taxon-name-part taxon-name-part-type="genus" reg="Disclisioprocta">Disclisioprocta</tp:taxon-name-part><tp:taxon-name-part taxon-name-part-type="species" reg="edmondsii">edmondsii</tp:taxon-name-part></tp:taxon-name></italic> (Butler, 1882)</named-content>; higherClassification: <named-content xmlns:xlink="http://www.w3.org/1999/xlink" content-type="dwc:higherClassification" xlink:type="simple"><tp:taxon-name><tp:taxon-name-part taxon-name-part-type="class">Insecta</tp:taxon-name-part></tp:taxon-name>;<tp:taxon-name><tp:taxon-name-part taxon-name-part-type="order">Lepidoptera</tp:taxon-name-part></tp:taxon-name>;<tp:taxon-name><tp:taxon-name-part taxon-name-part-type="family">Geometridae</tp:taxon-name-part></tp:taxon-name>;<tp:taxon-name><tp:taxon-name-part taxon-name-part-type="subfamily">Larentiinae</tp:taxon-name-part></tp:taxon-name></named-content>; <bold>Location:</bold> continent: <named-content xmlns:xlink="http://www.w3.org/1999/xlink" content-type="dwc:continent" xlink:type="simple">South America</named-content>; country: <named-content xmlns:xlink="http://www.w3.org/1999/xlink" content-type="dwc:country" xlink:type="simple">Chile</named-content>; stateProvince: <named-content xmlns:xlink="http://www.w3.org/1999/xlink" content-type="dwc:stateProvince" xlink:type="simple">Arica</named-content>; locality: <named-content xmlns:xlink="http://www.w3.org/1999/xlink" content-type="dwc:locality" xlink:type="simple">Azapa Valley</named-content>; decimalLatitude: <named-content xmlns:xlink="http://www.w3.org/1999/xlink" content-type="dwc:decimalLatitude" xlink:type="simple">-18.52</named-content>; decimalLongitude: <named-content xmlns:xlink="http://www.w3.org/1999/xlink" content-type="dwc:decimalLongitude" xlink:type="simple">-70.18</named-content>; <bold>Identification:</bold> identifiedBy: <named-content xmlns:xlink="http://www.w3.org/1999/xlink" content-type="dwc:identifiedBy" xlink:type="simple">Héctor A. Vargas</named-content>; identificationRemarks: <named-content xmlns:xlink="http://www.w3.org/1999/xlink" content-type="dwc:identificationRemarks" xlink:type="simple">Genitalia slide HAV-1580</named-content>; <bold>Event:</bold> samplingProtocol: <named-content xmlns:xlink="http://www.w3.org/1999/xlink" content-type="dwc:samplingProtocol" xlink:type="simple">One male May 2022 at light</named-content>; <bold>Record Level:</bold> type: <named-content xmlns:xlink="http://www.w3.org/1999/xlink" content-type="dwc:type" xlink:type="simple">PhysicalObject</named-content>; language: <named-content xmlns:xlink="http://www.w3.org/1999/xlink" content-type="dwc:language" xlink:type="simple">en</named-content>; institutionCode: <named-content xmlns:xlink="http://www.w3.org/1999/xlink" content-type="dwc:institutionCode" xlink:type="simple">"Colección Entomológica de la Universidad de Tarapacá" (IDEA)</named-content>; basisOfRecord: <named-content xmlns:xlink="http://www.w3.org/1999/xlink" content-type="dwc:basisOfRecord" xlink:type="simple">"PreservedSpecimen"</named-content></p></list-item></list></tp:treatment-sec><tp:treatment-sec sec-type="Description"><title>Description</title><p>Male habitus in Fig. <xref ref-type="fig" rid="F8311538">1</xref>. Although the male abdominal segments VII and VIII are not part of the genitalia, these are described here and illustrated because the morphology of the sclerites of these segments can be modified in different groups of <tp:taxon-name><tp:taxon-name-part taxon-name-part-type="subfamily">Larentiinae</tp:taxon-name-part></tp:taxon-name> (<xref ref-type="bibr" rid="B8311492">Viidalepp 2011</xref>).</p><p>Male abdominal segments VII and VIII (Fig. <xref ref-type="fig" rid="F8311540">2</xref>). Segment VII mostly membranous; tergum a transverse stripe strongly posteriorly folded in the middle; sternum a transverse stripe; pleura with pair of coremata. Segment VIII mostly membranous; tergum an anterior transverse stripe with semicircular expansion on tips, connected by a short longitudinal stripe with a posterior rectangular transverse plate; sternum an anterior transverse stripe posteriorly curved in the middle, projected as a narrow longitudinal stripe posteriorly bifid, triangular expansion near tip of the anterior transverse stripe.</p><p>Male genitalia (Fig. <xref ref-type="fig" rid="F8311542">3</xref>). Uncus bifid with broad posterior concavity in the middle, truncate points slightly down-curved. Saccus with small rounded anterior projection. Subscaphium slightly sclerotised. Labides with lobe-like tip bearing setae. Manica heavily spinose. Juxta trapezoidal, ventral half of lateral margin broadly concave, ventral margin broadly concave. Valva elongated; costal sclerotised band not reaching apex; cucullus mostly membranous on distal half with abundant setae; sacculus broad, well-sclerotised; sacculus projection stout, apex almost reaches that of the distal margin of the cucullus, with a broader, dorsally projected basal process. Phallus cylindrical, anterior half straight, posterior half curved, with a small spine-like projection ventrally on posterior tip; vesica mostly membranous with a plate-like cornutus.</p><p>Female genitalia (Fig. <xref ref-type="fig" rid="F8311542">3</xref>). Papillae anales membranous, lobe-like, fused dorsally, posterior edge with setae on dorsal and lateral parts and elongated, flattened scales on ventral part. Apophyses posteriores rod-shaped, narrow, slightly longer than apophyses anteriores. Antrum well-sclerotised, flattened, ventrally curved in the middle, progressively straightening anteriorly. Ductus bursae membranous, about 2/3 length of the antrum. Corpus bursae membranous, spherical, with 5–7 stout spine-like signa arising ventrally from the anterior margin of a semicircular slightly sclerotised plate. Ductus seminalis arising near the posterior tip of ductus bursae.</p></tp:treatment-sec><tp:treatment-sec sec-type="Molecular analysis"><title>Molecular analysis</title><p>Genetic distance of <italic><tp:taxon-name><tp:taxon-name-part taxon-name-part-type="genus" reg="Disclisioprocta">D.</tp:taxon-name-part><tp:taxon-name-part taxon-name-part-type="species" reg="edmondsii">edmondsii</tp:taxon-name-part></tp:taxon-name></italic> (BOLD accession GEONC001-22) was 10.3–10.5% (K2P) with <italic><tp:taxon-name><tp:taxon-name-part taxon-name-part-type="genus" reg="Disclisioprocta">D.</tp:taxon-name-part><tp:taxon-name-part taxon-name-part-type="species" reg="natalata">natalata</tp:taxon-name-part></tp:taxon-name></italic> and 11.0–11.5% with <italic><tp:taxon-name><tp:taxon-name-part taxon-name-part-type="genus" reg="Disclisioprocta">D.</tp:taxon-name-part><tp:taxon-name-part taxon-name-part-type="species" reg="stellata">stellata</tp:taxon-name-part></tp:taxon-name></italic>, while the distance between the latter two was 6.2–7.1%. The alignment was suitable for phylogenetic analysis, as no evidence of stop codons was detected and the index of substitution saturation was smaller than the critical value (ISS &lt; ISS.C; p &lt; 0.001) in the Xia test. The ML analysis (Fig. <xref ref-type="fig" rid="F8311544">4</xref>) clustered (<italic><tp:taxon-name><tp:taxon-name-part taxon-name-part-type="genus" reg="Disclisioprocta">D.</tp:taxon-name-part><tp:taxon-name-part taxon-name-part-type="species" reg="edmondsii">edmondsii</tp:taxon-name-part></tp:taxon-name></italic> (<italic><tp:taxon-name><tp:taxon-name-part taxon-name-part-type="genus" reg="Disclisioprocta">D.</tp:taxon-name-part><tp:taxon-name-part taxon-name-part-type="species" reg="natalata">natalata</tp:taxon-name-part></tp:taxon-name></italic> + <italic><tp:taxon-name><tp:taxon-name-part taxon-name-part-type="genus" reg="Disclisioprocta">D.</tp:taxon-name-part><tp:taxon-name-part taxon-name-part-type="species" reg="stellata">stellata</tp:taxon-name-part></tp:taxon-name></italic>)) with high support. Although each genus had reasonable statistical support in the ML analysis, relationships between genera were not resolved.</p></tp:treatment-sec><tp:treatment-sec><!--Section generated to contain objects referenced in tp:taxon-treatment.--><fig id="F8311538" position="float" orientation="portrait"><object-id xmlns:xlink="http://www.w3.org/1999/xlink" content-type="arpha" xlink:type="simple">1EDF2A21-4658-530A-8364-44F493D1C2BC</object-id><object-id xmlns:xlink="http://www.w3.org/1999/xlink" content-type="doi" xlink:type="simple">10.3897/BDJ.11.e98935.figure1</object-id><label>Figure 1.</label><caption><p>Male adult of <italic><tp:taxon-name><tp:taxon-name-part taxon-name-part-type="genus" reg="Disclisioprocta">Disclisioprocta</tp:taxon-name-part><tp:taxon-name-part taxon-name-part-type="species" reg="edmondsii">edmondsii</tp:taxon-name-part></tp:taxon-name></italic> (Butler, 1882) comb. nov., dorsal view. Scale bar 10 mm.</p></caption><graphic xmlns:xlink="http://www.w3.org/1999/xlink" xlink:href="bdj-11-e98935-g001.jpg" position="float" id="oo_781264.jpg" orientation="portrait" xlink:type="simple"><uri content-type="original_file" xlink:type="simple">https://binary.pensoft.net/fig/781264</uri></graphic></fig><fig id="F8311540" position="float" orientation="portrait"><object-id xmlns:xlink="http://www.w3.org/1999/xlink" content-type="arpha" xlink:type="simple">6C29299E-517A-5096-AC52-36E88D783660</object-id><object-id xmlns:xlink="http://www.w3.org/1999/xlink" content-type="doi" xlink:type="simple">10.3897/BDJ.11.e98935.figure2</object-id><label>Figure 2.</label><caption><p>Male abdominal segments VII and VIII of <italic><tp:taxon-name><tp:taxon-name-part taxon-name-part-type="genus" reg="Disclisioprocta">Disclisioprocta</tp:taxon-name-part><tp:taxon-name-part taxon-name-part-type="species" reg="edmondsii">edmondsii</tp:taxon-name-part></tp:taxon-name></italic> (Butler, 1882) comb. nov. A) Coremata (stars) of segment VII and sclerites of segments VII (closed arrows) and VIII (open arrows); terga on left, sterna on right. B) Segments VII and VIII showing right corema of segment VII expanded. Scale bar 1 mm.</p></caption><graphic xmlns:xlink="http://www.w3.org/1999/xlink" xlink:href="bdj-11-e98935-g002.jpg" position="float" id="oo_781265.jpg" orientation="portrait" xlink:type="simple"><uri content-type="original_file" xlink:type="simple">https://binary.pensoft.net/fig/781265</uri></graphic></fig><fig id="F8311542" position="float" orientation="portrait"><object-id xmlns:xlink="http://www.w3.org/1999/xlink" content-type="arpha" xlink:type="simple">34E7E91B-457B-5D81-B23F-DACB91DD0DA3</object-id><object-id xmlns:xlink="http://www.w3.org/1999/xlink" content-type="doi" xlink:type="simple">10.3897/BDJ.11.e98935.figure3</object-id><label>Figure 3.</label><caption><p>Genitalia of <italic><tp:taxon-name><tp:taxon-name-part taxon-name-part-type="genus" reg="Disclisioprocta">Disclisioprocta</tp:taxon-name-part><tp:taxon-name-part taxon-name-part-type="species" reg="edmondsii">edmondsii</tp:taxon-name-part></tp:taxon-name></italic> (Butler, 1882) comb. nov. A) Male genitalia, phallus removed. B) Phallus. C) Female genitalia. Scale bar 1 mm.</p></caption><graphic xmlns:xlink="http://www.w3.org/1999/xlink" xlink:href="bdj-11-e98935-g003.jpg" position="float" id="oo_781270.jpg" orientation="portrait" xlink:type="simple"><uri content-type="original_file" xlink:type="simple">https://binary.pensoft.net/fig/781270</uri></graphic></fig><fig id="F8311544" position="float" orientation="portrait"><object-id xmlns:xlink="http://www.w3.org/1999/xlink" content-type="arpha" xlink:type="simple">38FF8F61-E7D8-57F9-A3E3-606918919937</object-id><object-id xmlns:xlink="http://www.w3.org/1999/xlink" content-type="doi" xlink:type="simple">10.3897/BDJ.11.e98935.figure4</object-id><label>Figure 4.</label><caption><p>Maximum Likelihood tree of <italic><tp:taxon-name><tp:taxon-name-part taxon-name-part-type="genus" reg="Disclisioprocta">Disclisioprocta</tp:taxon-name-part><tp:taxon-name-part taxon-name-part-type="species" reg="edmondsii">edmondsii</tp:taxon-name-part></tp:taxon-name></italic> (Butler, 1882) comb. nov. (bold) and representatives of the <tp:taxon-name><tp:taxon-name-part taxon-name-part-type="tribe">Euphyiini</tp:taxon-name-part></tp:taxon-name> + <tp:taxon-name><tp:taxon-name-part taxon-name-part-type="tribe">Xanthorhoini</tp:taxon-name-part></tp:taxon-name> complex of <tp:taxon-name><tp:taxon-name-part taxon-name-part-type="subfamily">Larentiinae</tp:taxon-name-part></tp:taxon-name>, based on mitochondrial DNA sequences. Grey rectangle indicates <italic><tp:taxon-name><tp:taxon-name-part taxon-name-part-type="genus" reg="Disclisioprocta">Disclisioprocta</tp:taxon-name-part></tp:taxon-name></italic> Wallengren, 1861. Asterisks indicate type species. Numbers indicate SH-aLRT/UFBoot values (1000 replicates).</p></caption><graphic xmlns:xlink="http://www.w3.org/1999/xlink" xlink:href="bdj-11-e98935-g004.jpg" position="float" id="oo_781268.jpg" orientation="portrait" xlink:type="simple"><uri content-type="original_file" xlink:type="simple">https://binary.pensoft.net/fig/781268</uri></graphic></fig></tp:treatment-sec><ref-list><ref id="B8311097"><element-citation xmlns:xlink="http://www.w3.org/1999/xlink" publication-type="article" xlink:type="simple"><person-group person-group-type="author"><name name-style="western"><surname>Angulo</surname><given-names>A. O.</given-names></name><name name-style="western"><surname>Casanueva</surname><given-names>M. E.</given-names></name></person-group><year>1981</year><article-title>Catálogo de los Lepidópteros geométridos de Chile (<tp:taxon-name><tp:taxon-name-part taxon-name-part-type="order">Lepidoptera</tp:taxon-name-part></tp:taxon-name>: <tp:taxon-name><tp:taxon-name-part taxon-name-part-type="family">Geometridae</tp:taxon-name-part></tp:taxon-name>)</article-title><source>Boletín de la Sociedad de Biología de Concepción</source><volume>51</volume><fpage>7</fpage><lpage>39</lpage></element-citation></ref><ref id="B8311370"><element-citation xmlns:xlink="http://www.w3.org/1999/xlink" publication-type="chapter" xlink:type="simple"><person-group person-group-type="author"><name name-style="western"><surname>Parsons</surname><given-names>M. S.</given-names></name><name name-style="western"><surname>Scoble</surname><given-names>M. J.</given-names></name><name name-style="western"><surname>Honey</surname><given-names>M. R.</given-names></name><name name-style="western"><surname>Pitkin</surname><given-names>L. M.</given-names></name><name name-style="western"><surname>Pitkin</surname><given-names>B. R.</given-names></name></person-group><year>1999</year><chapter-title>The Catalogue</chapter-title><person-group person-group-type="editor"><name name-style="western"><surname>Scoble</surname><given-names>M. J.</given-names></name></person-group><source>Geometrid Moths of the World: a Catalogue (<tp:taxon-name><tp:taxon-name-part taxon-name-part-type="order">Lepidoptera</tp:taxon-name-part></tp:taxon-name>: <tp:taxon-name><tp:taxon-name-part taxon-name-part-type="family">Geometridae</tp:taxon-name-part></tp:taxon-name>)</source><publisher-name>CSIRO Publishing</publisher-name><publisher-loc>Collingwood</publisher-loc><size units="page">1016</size><pub-id pub-id-type="doi">10.1071/9780643101050</pub-id></element-citation></ref><ref id="B8311474"><element-citation xmlns:xlink="http://www.w3.org/1999/xlink" publication-type="article" xlink:type="simple"><person-group person-group-type="author"><name name-style="western"><surname>Vargas</surname><given-names>H. A.</given-names></name><name name-style="western"><surname>Mielke</surname><given-names>O. H. H.</given-names></name><name name-style="western"><surname>Casagrande</surname><given-names>M. M.</given-names></name><name name-style="western"><surname>Parra</surname><given-names>L. E.</given-names></name></person-group><year>2010</year><article-title>Imaturos de <italic><tp:taxon-name><tp:taxon-name-part taxon-name-part-type="genus" reg="Chrismopteryx">Chrismopteryx</tp:taxon-name-part><tp:taxon-name-part taxon-name-part-type="species" reg="undularia">undularia</tp:taxon-name-part></tp:taxon-name></italic> (Blanchard) (<tp:taxon-name><tp:taxon-name-part taxon-name-part-type="order">Lepidoptera</tp:taxon-name-part></tp:taxon-name>, <tp:taxon-name><tp:taxon-name-part taxon-name-part-type="family">Geometridae</tp:taxon-name-part></tp:taxon-name>)</article-title><source>Revista Brasileira de Entomologia</source><volume>54</volume><issue>4</issue><fpage>519</fpage><lpage>528</lpage><pub-id pub-id-type="doi">10.1590/S0085-56262010000400001</pub-id></element-citation></ref><ref id="B8311492"><element-citation xmlns:xlink="http://www.w3.org/1999/xlink" publication-type="article" xlink:type="simple"><person-group person-group-type="author"><name name-style="western"><surname>Viidalepp</surname><given-names>J.</given-names></name></person-group><year>2011</year><article-title>A morphological review of tribes in <tp:taxon-name><tp:taxon-name-part taxon-name-part-type="subfamily">Larentiinae</tp:taxon-name-part></tp:taxon-name> (<tp:taxon-name><tp:taxon-name-part taxon-name-part-type="order">Lepidoptera</tp:taxon-name-part></tp:taxon-name>: <tp:taxon-name><tp:taxon-name-part taxon-name-part-type="family">Geometridae</tp:taxon-name-part></tp:taxon-name>)</article-title><source>Zootaxa</source><volume>3136</volume><fpage>1</fpage><lpage>44</lpage><pub-id pub-id-type="doi">10.11646/zootaxa.3136.1.1</pub-id></element-citation></ref></ref-list></tp:taxon-treatment>
